# Supplementary material for: Preparation, Characterization, and Anti-Cancer Activity of Nanostructured Lipid Carriers Containing Imatinib
Source: Pharmaceutics. 2021 Jul 16;13(7):1086. doi: 10.3390/pharmaceutics13071086 (PMC8309103; doi:10.3390/pharmaceutics13071086)
Supplement: Supplementary file 1 [file pharmaceutics-13-01086-s001.zip]

Archive with 1 entries (1 files):
- pharmaceutics-1272791-supplementary.pdf
